# Supplementary material for: First records of Gnathia Leach, 1814 and Tachaea Schioedte & Meinert, 1879 from South Korea, with descriptions of two new species (Isopoda, Cymothoida, Cymothooidea)
Source: Zookeys. 2018 Oct 2;(787):17–35. doi: 10.3897/zookeys.787.26291 (PMC6177526; doi:10.3897/zookeys.787.26291)
Supplement: XML Treatment for Tachaea [file zookeys.787.26291-treatment3.xml]

<!DOCTYPE tp:taxon-treatment
  PUBLIC "-//TaxonX//DTD Taxonomic Treatment Publishing DTD v0 20100105//EN" "tax-treatment-NSO.dtd">
<tp:taxon-treatment xmlns:tp="http://www.plazi.org/taxpub"><tp:treatment-meta><kwd-group><label>Taxon classification</label><kwd><named-content xmlns:xlink="http://www.w3.org/1999/xlink" content-type="kingdom">Animalia</named-content></kwd><kwd><named-content xmlns:xlink="http://www.w3.org/1999/xlink" content-type="order">Isopoda</named-content></kwd><kwd><named-content xmlns:xlink="http://www.w3.org/1999/xlink" content-type="family">Corallanidae</named-content></kwd></kwd-group><mixed-citation publication-type="journal"><person-group><name><surname>Song</surname><given-names>Ji-Hun</given-names></name><name><surname>Min</surname><given-names>Gi-Sik</given-names></name></person-group><article-title>First records of <italic><tp:taxon-name><tp:taxon-name-part taxon-name-part-type="genus" reg="Gnathia">Gnathia</tp:taxon-name-part></tp:taxon-name></italic> Leach, 1814 and <italic><tp:taxon-name><tp:taxon-name-part taxon-name-part-type="genus" reg="Tachaea">Tachaea</tp:taxon-name-part></tp:taxon-name></italic> Schioedte &amp; Meinert, 1879 from South Korea, with descriptions of two new species (<tp:taxon-name><tp:taxon-name-part taxon-name-part-type="order">Isopoda</tp:taxon-name-part></tp:taxon-name>, <tp:taxon-name><tp:taxon-name-part taxon-name-part-type="suborder">Cymothoida</tp:taxon-name-part></tp:taxon-name>, <tp:taxon-name><tp:taxon-name-part taxon-name-part-type="superfamily">Cymothooidea</tp:taxon-name-part></tp:taxon-name>)</article-title><source>Zookeys</source><day>2</day><month>10</month><year>2018</year><volume>2018</volume><issue>787</issue><fpage>17</fpage><lpage>35</lpage><pub-id pub-id-type="doi">10.3897/zookeys.787.26291</pub-id></mixed-citation></tp:treatment-meta><tp:nomenclature><label>Genus</label><tp:taxon-name>
                  <tp:taxon-name-part taxon-name-part-type="genus" reg="Tachaea">Tachaea</tp:taxon-name-part>
                </tp:taxon-name><tp:taxon-authority>Schioedte &amp; Meinert, 1879</tp:taxon-authority></tp:nomenclature><tp:treatment-sec sec-type="type species" id="SECID0ENEAG"><title>Type species.</title><p><italic><tp:taxon-name><tp:taxon-name-part taxon-name-part-type="genus" reg="Tachaea">Tachaea</tp:taxon-name-part><tp:taxon-name-part taxon-name-part-type="species" reg="crassipes">crassipes</tp:taxon-name-part></tp:taxon-name></italic> Schioedte &amp; Meinert, 1879</p></tp:treatment-sec><tp:treatment-sec sec-type="distribution" id="SECID0E5EAG"><title>Distribution.</title><p>Six species are distributed in Asia: <italic><tp:taxon-name><tp:taxon-name-part taxon-name-part-type="genus" reg="Tachaea">Tachaea</tp:taxon-name-part><tp:taxon-name-part taxon-name-part-type="species" reg="chinensis">chinensis</tp:taxon-name-part></tp:taxon-name></italic> Thielemann, 1910 (China, Japan, Thailand, and Malaysia); <italic><tp:taxon-name><tp:taxon-name-part taxon-name-part-type="genus" reg="Tachaea">T.</tp:taxon-name-part><tp:taxon-name-part taxon-name-part-type="species" reg="crassipes">crassipes</tp:taxon-name-part></tp:taxon-name></italic> Schioedte &amp; Meinert, 1879 (Singapore); <italic><tp:taxon-name><tp:taxon-name-part taxon-name-part-type="genus" reg="Tachaea">T.</tp:taxon-name-part><tp:taxon-name-part taxon-name-part-type="species" reg="koreaensis">koreaensis</tp:taxon-name-part></tp:taxon-name></italic> sp. n. (South Korea); <italic><tp:taxon-name><tp:taxon-name-part taxon-name-part-type="genus" reg="Tachaea">T.</tp:taxon-name-part><tp:taxon-name-part taxon-name-part-type="species" reg="lacustris">lacustris</tp:taxon-name-part></tp:taxon-name></italic> Weber, 1892 (Indonesia); <italic><tp:taxon-name><tp:taxon-name-part taxon-name-part-type="genus" reg="Tachaea">T.</tp:taxon-name-part><tp:taxon-name-part taxon-name-part-type="species" reg="spongillicola">spongillicola</tp:taxon-name-part></tp:taxon-name></italic> Stebbing, 1907 (India); and <italic><tp:taxon-name><tp:taxon-name-part taxon-name-part-type="genus" reg="Tachaea">T.</tp:taxon-name-part><tp:taxon-name-part taxon-name-part-type="species" reg="tonlesapensis">tonlesapensis</tp:taxon-name-part></tp:taxon-name></italic> Nunomura, 2006 (Cambodia). Two species are distributed in Australia: <italic><tp:taxon-name><tp:taxon-name-part taxon-name-part-type="genus" reg="Tachaea">T.</tp:taxon-name-part><tp:taxon-name-part taxon-name-part-type="species" reg="caridophaga">caridophaga</tp:taxon-name-part></tp:taxon-name></italic> (Riek, 1953) (Queensland); <italic><tp:taxon-name><tp:taxon-name-part taxon-name-part-type="genus" reg="Tachaea">T.</tp:taxon-name-part><tp:taxon-name-part taxon-name-part-type="species" reg="picta">picta</tp:taxon-name-part></tp:taxon-name></italic> (Riek, 1967) (Queensland and New South Wales) (<xref ref-type="bibr" rid="B5">Delaney 1989</xref>; <xref ref-type="bibr" rid="B16">Nunomura 2006</xref>).</p></tp:treatment-sec><ref-list><ref id="B5"><mixed-citation xmlns:xlink="http://www.w3.org/1999/xlink" xlink:type="simple"><person-group><name name-style="western"><surname>Delaney</surname><given-names>PM</given-names></name></person-group> (<year>1989</year>) <article-title>Phylogeny and biogeography of the marine isopod family <tp:taxon-name><tp:taxon-name-part taxon-name-part-type="family">Corallanidae</tp:taxon-name-part></tp:taxon-name> (<tp:taxon-name><tp:taxon-name-part taxon-name-part-type="subphylum">Crustacea</tp:taxon-name-part></tp:taxon-name>, <tp:taxon-name><tp:taxon-name-part taxon-name-part-type="order">Isopoda</tp:taxon-name-part></tp:taxon-name>, <tp:taxon-name><tp:taxon-name-part taxon-name-part-type="suborder">Flabellifera</tp:taxon-name-part></tp:taxon-name>).</article-title><source>Contributions in Science, Natural History Museum of Los Angeles County,</source><volume>409</volume>: <fpage>1</fpage>–<lpage>75</lpage>.</mixed-citation></ref><ref id="B16"><mixed-citation xmlns:xlink="http://www.w3.org/1999/xlink" xlink:type="simple"><person-group><name name-style="western"><surname>Nunomura</surname><given-names>N</given-names></name></person-group> (<year>2006</year>) <article-title>A new species of the genus <italic><tp:taxon-name><tp:taxon-name-part taxon-name-part-type="genus">Tachaea</tp:taxon-name-part></tp:taxon-name></italic> (<tp:taxon-name><tp:taxon-name-part taxon-name-part-type="order">Isopoda</tp:taxon-name-part></tp:taxon-name>, <tp:taxon-name><tp:taxon-name-part taxon-name-part-type="family">Corallanidae</tp:taxon-name-part></tp:taxon-name>) from the Lake Tonle Sap, Cambodia.</article-title><source>Bulletin of the Toyama Science Museum</source><volume>29</volume>: <fpage>17</fpage>–<lpage>21</lpage>.</mixed-citation></ref></ref-list></tp:taxon-treatment>
