# Supplementary material for: First records of Gnathia Leach, 1814 and Tachaea Schioedte & Meinert, 1879 from South Korea, with descriptions of two new species (Isopoda, Cymothoida, Cymothooidea)
Source: Zookeys. 2018 Oct 2;(787):17–35. doi: 10.3897/zookeys.787.26291 (PMC6177526; doi:10.3897/zookeys.787.26291)
Supplement: XML Treatment for Tachaea koreaensis [file zookeys.787.26291-treatment4.xml]

<!DOCTYPE tp:taxon-treatment
  PUBLIC "-//TaxonX//DTD Taxonomic Treatment Publishing DTD v0 20100105//EN" "tax-treatment-NSO.dtd">
<tp:taxon-treatment xmlns:tp="http://www.plazi.org/taxpub"><tp:treatment-meta><kwd-group><label>Taxon classification</label><kwd><named-content xmlns:xlink="http://www.w3.org/1999/xlink" content-type="kingdom">Animalia</named-content></kwd><kwd><named-content xmlns:xlink="http://www.w3.org/1999/xlink" content-type="order">Isopoda</named-content></kwd><kwd><named-content xmlns:xlink="http://www.w3.org/1999/xlink" content-type="family">Corallanidae</named-content></kwd></kwd-group><mixed-citation publication-type="journal"><person-group><name><surname>Song</surname><given-names>Ji-Hun</given-names></name><name><surname>Min</surname><given-names>Gi-Sik</given-names></name></person-group><article-title>First records of <italic><tp:taxon-name><tp:taxon-name-part taxon-name-part-type="genus" reg="Gnathia">Gnathia</tp:taxon-name-part></tp:taxon-name></italic> Leach, 1814 and <italic><tp:taxon-name><tp:taxon-name-part taxon-name-part-type="genus" reg="Tachaea">Tachaea</tp:taxon-name-part></tp:taxon-name></italic> Schioedte &amp; Meinert, 1879 from South Korea, with descriptions of two new species (<tp:taxon-name><tp:taxon-name-part taxon-name-part-type="order">Isopoda</tp:taxon-name-part></tp:taxon-name>, <tp:taxon-name><tp:taxon-name-part taxon-name-part-type="suborder">Cymothoida</tp:taxon-name-part></tp:taxon-name>, <tp:taxon-name><tp:taxon-name-part taxon-name-part-type="superfamily">Cymothooidea</tp:taxon-name-part></tp:taxon-name>)</article-title><source>Zookeys</source><day>2</day><month>10</month><year>2018</year><volume>2018</volume><issue>787</issue><fpage>17</fpage><lpage>35</lpage><pub-id pub-id-type="doi">10.3897/zookeys.787.26291</pub-id></mixed-citation></tp:treatment-meta><tp:nomenclature><tp:taxon-name>
                    <tp:taxon-name-part taxon-name-part-type="genus" reg="Tachaea">Tachaea</tp:taxon-name-part>
                    <tp:taxon-name-part taxon-name-part-type="species" reg="koreaensis">koreaensis</tp:taxon-name-part>
                    <object-id xmlns:xlink="http://www.w3.org/1999/xlink" content-type="zoobank" xlink:type="simple">http://zoobank.org/4FB4AD83-2912-448A-8734-19C4CAD443D6</object-id>
                  </tp:taxon-name><tp:taxon-status xmlns:xlink="http://www.w3.org/1999/xlink" xlink:type="simple">sp. n.</tp:taxon-status><xref ref-type="fig" rid="F5">Figures 5</xref><xref ref-type="fig" rid="F6">, 6</xref><xref ref-type="fig" rid="F7">, 7</xref></tp:nomenclature><tp:treatment-sec sec-type="material" id="SECID0EISAG"><title>Material examined.</title><p>Holotype: non-ovigerous female (4.8 mm, NIBRIV0000554215); Buheungji reservoir, Yeongcheon-si, Gyeongsangbuk-do, South Korea; <named-content xmlns:xlink="http://www.w3.org/1999/xlink" content-type="dwc:verbatimCoordinates" xlink:type="simple"><named-content content-type="geo-json" specific-use="{&#34;type&#34;:&#34;Point&#34;,&#34;coordinates&#34;:[128.987222,35.921944]}" id="NCID0ERSAG" xlink:type="simple">35°55'19"N, 128°59'14"E</named-content></named-content>; 18 April 2013; approximately 2 m; coll. K.-S. Sim; ectoparasites of <italic><tp:taxon-name><tp:taxon-name-part taxon-name-part-type="genus" reg="Macrobrachium">Macrobrachium</tp:taxon-name-part><tp:taxon-name-part taxon-name-part-type="species" reg="nipponense">nipponense</tp:taxon-name-part></tp:taxon-name></italic>. Paratype: non-ovigerous female (4.3 mm, NIBRIV0000754063); Wolga reservoir, Wolga-ri, Gunnae-myeon, Jindo-gun, Jeollanam-do, South Korea; <named-content xmlns:xlink="http://www.w3.org/1999/xlink" content-type="dwc:verbatimCoordinates" xlink:type="simple"><named-content content-type="geo-json" specific-use="{&#34;type&#34;:&#34;Point&#34;,&#34;coordinates&#34;:[126.293056,34.493333]}" id="NCID0EETAG" xlink:type="simple">34°29'36"N, 126°17'35"E</named-content></named-content>; 23 September 2016; 1.4 m; using a landing net; coll. D.-H. Ahn, C. W. Lee, H.-M. Yang and J.-H. Song; ectoparasites of <italic><tp:taxon-name><tp:taxon-name-part taxon-name-part-type="genus" reg="Palaemon">Palaemon</tp:taxon-name-part><tp:taxon-name-part taxon-name-part-type="species" reg="paucidens">paucidens</tp:taxon-name-part></tp:taxon-name></italic>.</p></tp:treatment-sec><tp:treatment-sec sec-type="etymology" id="SECID0EUTAG"><title>Etymology.</title><p>The specific name ‘<italic><tp:taxon-name><tp:taxon-name-part taxon-name-part-type="genus" reg="Tachaea"/><tp:taxon-name-part taxon-name-part-type="species" reg="koreaensis">koreaensis</tp:taxon-name-part></tp:taxon-name></italic>’ is derived from the name of the nation from which the specimens were collected.</p></tp:treatment-sec><tp:treatment-sec sec-type="diagnosis" id="SECID0EEUAG"><title>Diagnosis.</title><p>Pereopods 1–3 propodus expanded with serrations on inferior margins. Pereopods 4–7 propodus with serrations on inferodistal margins. Mandible incisor with one cusp. Maxilla apical lobe with one seta. Maxillipedal palp with four articles. Pleotelson with ten robust setae on posterior margin.</p><fig id="F5" position="float" orientation="portrait"><label>Figure 5.</label><caption><p><italic><tp:taxon-name><tp:taxon-name-part taxon-name-part-type="genus" reg="Tachaea">Tachaea</tp:taxon-name-part><tp:taxon-name-part taxon-name-part-type="species" reg="koreaensis">koreaensis</tp:taxon-name-part></tp:taxon-name></italic> sp. n., female holotype. <bold>A</bold> body, dorsal view <bold>B</bold> ventral view of bases of antennula, frontal lamina, and clypeus <bold>C</bold> antennula <bold>D</bold> antenna <bold>E</bold> mandible <bold>F</bold> maxilliped <bold>G</bold> maxillula <bold>H</bold> maxilla. Scale bars: 1 mm (<bold>A</bold>), 0.5 mm (<bold>B</bold>), 0.2 mm (<bold>C, D</bold>), 0.1 mm (<bold>E–H</bold>).</p></caption><graphic xmlns:xlink="http://www.w3.org/1999/xlink" xlink:href="zookeys-787-017-g005.jpg" position="float" orientation="portrait" xlink:type="simple" id="oo_232363.jpg"/></fig></tp:treatment-sec><tp:treatment-sec sec-type="description" id="SECID0EZVAG"><title>Description</title><p><bold>(non-ovigerous female, holotype).</bold><italic>Body</italic> (Figure <xref ref-type="fig" rid="F5">5A</xref>) 2.2 times as long as greatest width. Colour yellowish; chromatophores on all somites, including both antennae and uropods. <italic>Cephalon</italic> (Figure <xref ref-type="fig" rid="F5">5A</xref>) 2.6 times wider than medial length. <italic>Eyes</italic> (Figure <xref ref-type="fig" rid="F5">5A</xref>) with 26–28 ommatidia. <italic>Pereonite 1</italic> (Figure <xref ref-type="fig" rid="F5">5A</xref>) longest, 1.7 times as long as pereonite 2 and 4, 1.4 times as long as pereonite 3, 1.8 times as long as pereonite 5, 2.1 times as long as pereonite 6, 2.8 times as long as pereonite 7.</p><p><italic>Frontal lamina</italic> (Figure <xref ref-type="fig" rid="F5">5B</xref>) elongate, narrow; clypeus short and broad.</p><p><italic>Antennula</italic> (Figure <xref ref-type="fig" rid="F5">5C</xref>) peduncle article 1 triangular, 1.1 times as long as wide, with four setae and two penicillate setae; article 2 0.7 times as long as article 1, with two setae and one penicillate seta; article 3 minute, 0.2 times as long as article 2, with three setae distally; flagellum with seven articles, articles 3–6 with 2 aesthetascs, articles 6 and 7 minute. <italic>Antenna</italic> (Figure <xref ref-type="fig" rid="F5">5D</xref>) peduncle article 1 0.8 times as long as wide, with one seta; article 2 shortest, with two setae; article 3 2.0 times as long as article 2, with two setae; article 4 with two setae; article 5 with six setae and two penicillate setae; articles 4 and 5 similar length; flagellum with 12 articles, each articles with six setae.</p><p><italic>Mandible</italic> (Figure <xref ref-type="fig" rid="F5">5E</xref>) palp article 2 with four serrate setae and two setae; article 3 with seven short serrate setae, three serrate setae. Lacinia mobilis and molar process absent; incisor monocuspid. <italic>Maxillula</italic> (Figure <xref ref-type="fig" rid="F5">5G</xref>) lateral lobe forming single large curved spine. <italic>Maxilla</italic> (Figure <xref ref-type="fig" rid="F5">5H</xref>) short, apical lobe with one seta. <italic>Maxilliped</italic> (Figure <xref ref-type="fig" rid="F5">5F</xref>) without endite; palp with four articles, narrow, 4.4 times as long as wide.</p><p><italic>Pereopods</italic> 1–3 (Figure <xref ref-type="fig" rid="F6">6A–C</xref>) similar, propodus inferior margins expanded with serrations. Pereopod 1 basis 2.7 times as long as greatest width, superior margin with three setae, inferodistal margin with one seta; ischium 0.6 times as long as basis, 1.8 times as long as wide, superior margin with two setae, inferior margin with two setae; merus 0.6 times as long as ischium, 0.8 times as long as wide, superodistal margin with two setae and one robust setae, inferodistal margin with three robust setae, inferior margin with one seta; carpus shortest, 0.4 times as long as merus, 0.3 times as long as wide, superodistal margin without setae, inferodistal margin with five robust setae; propodus 1.2 times as long as ischium, 1.7 times as long as wide, superior margin with one seta and one penicillate seta, inferior margin with three robust setae, one comb seta and one seta; dactylus 0.5 times as long as propodus. Pereopods 4–7 (Figure <xref ref-type="fig" rid="F6">6D–G</xref>) similar, propodus inferodistal margins with serrations. Pereopods 4 and 5 carpi with three comb setae; pereopod 6 carpus with four comb setae, propodus with three comb setae; pereopod 7 carpus with seven comb setae, propodus with five comb setae.</p><fig id="F6" position="float" orientation="portrait"><label>Figure 6.</label><caption><p><italic><tp:taxon-name><tp:taxon-name-part taxon-name-part-type="genus" reg="Tachaea">Tachaea</tp:taxon-name-part><tp:taxon-name-part taxon-name-part-type="species" reg="koreaensis">koreaensis</tp:taxon-name-part></tp:taxon-name></italic> sp. n., female holotype. <bold>A</bold> pereopod 1 <bold>B</bold> pereopod 2 <bold>C</bold> pereopod 3 <bold>D</bold> pereopod 4 <bold>E</bold> pereopod 5 <bold>F</bold> pereopod 6 <bold>G</bold> pereopod 7. Scale bars: 0.2 mm (<bold>A–G</bold>).</p></caption><graphic xmlns:xlink="http://www.w3.org/1999/xlink" xlink:href="zookeys-787-017-g006.jpg" position="float" orientation="portrait" xlink:type="simple" id="oo_232364.jpg"/></fig><p><italic>Pleopods</italic> 1–5 (Figure <xref ref-type="fig" rid="F7">7A–E</xref>) similar; exopod broader, longer than endopod, with plumose setae; endopod naked. Pleopods 1–4 peduncle wider than long, with 5–6 coupling spines and 1–2 plumose setae. Pleopod 5 peduncle without coupling spines. Uropod (Figure <xref ref-type="fig" rid="F7">7F</xref>) rami reaching pleotelson; peduncle distal margin with three setae, proximal margin with two setae, lateral margin with one seta; endopod (Figures <xref ref-type="fig" rid="F5">5A</xref>, <xref ref-type="fig" rid="F7">7G</xref>) not surpassing pleotelson, 2.1 times as long as greatest width, lateral margin with one robust setae and plumose setae, mesial margin truncate, with seven robust setae and plumose setae; exopod (Figures <xref ref-type="fig" rid="F5">5A</xref>, <xref ref-type="fig" rid="F7">7H</xref>) not extending to end of endopod, 3.1 times as long as greatest width, lateral margin with four robust setae and plumose setae; mesiodistal margin with three robust setae and plumose setae. Pleotelson (Figure <xref ref-type="fig" rid="F7">7I</xref>) 0.8 times as long as anterior width; posterior margin rounded, with ten robust setae and numerous plumose setae.</p><fig id="F7" position="float" orientation="portrait"><label>Figure 7.</label><caption><p><italic><tp:taxon-name><tp:taxon-name-part taxon-name-part-type="genus" reg="Tachaea">Tachaea</tp:taxon-name-part><tp:taxon-name-part taxon-name-part-type="species" reg="koreaensis">koreaensis</tp:taxon-name-part></tp:taxon-name></italic> sp. n., female holotype. <bold>A</bold> pleopod 1 <bold>B</bold> pleopod 2 <bold>C</bold> pleopod 3 <bold>D</bold> pleopod 4 <bold>E</bold> pleopod 5 <bold>F</bold> uropod <bold>G</bold> uropod endopod <bold>H</bold> uropod exopod <bold>I</bold> pleotelson. Scale bars: 0.2 mm (<bold>A–H</bold>), 0.4 mm (<bold>I</bold>).</p></caption><graphic xmlns:xlink="http://www.w3.org/1999/xlink" xlink:href="zookeys-787-017-g007.jpg" position="float" orientation="portrait" xlink:type="simple" id="oo_232365.jpg"/></fig></tp:treatment-sec><tp:treatment-sec sec-type="remarks" id="SECID0EL3AG"><title>Remarks.</title><p><italic><tp:taxon-name><tp:taxon-name-part taxon-name-part-type="genus" reg="Tachaea">Tachaea</tp:taxon-name-part><tp:taxon-name-part taxon-name-part-type="species" reg="koreaensis">koreaensis</tp:taxon-name-part></tp:taxon-name></italic> sp. n. is distinguished from other known species of <italic><tp:taxon-name><tp:taxon-name-part taxon-name-part-type="genus" reg="Tachaea">Tachaea</tp:taxon-name-part></tp:taxon-name></italic> by the following combination of characters: 1) the inferior margins of the propodus of pereopods 1–3 is expanded with serrations, 2) the inferodistal margins of the propodus of pereopods 4–7 with serrations, 3) the apical lobe of the maxilla with one seta, and 4) the posterior margin of the pleotelson with ten robust setae.</p><p><italic><tp:taxon-name><tp:taxon-name-part taxon-name-part-type="genus" reg="Tachaea">Tachaea</tp:taxon-name-part><tp:taxon-name-part taxon-name-part-type="species" reg="koreaensis">koreaensis</tp:taxon-name-part></tp:taxon-name></italic> sp. n. is most similar to <italic><tp:taxon-name><tp:taxon-name-part taxon-name-part-type="genus" reg="Tachaea">T.</tp:taxon-name-part><tp:taxon-name-part taxon-name-part-type="species" reg="spongillicola">spongillicola</tp:taxon-name-part></tp:taxon-name></italic> from India, but it can be distinguished from the latter by the following characters: the ratio of pereonite 1 to pereonite 2, the number of cusps on the mandible, the presence or absence of setae on the apical lobe of the maxilla, and the number of robust setae on the posterior margin of the pleotelson. In <italic><tp:taxon-name><tp:taxon-name-part taxon-name-part-type="genus" reg="Tachaea">T.</tp:taxon-name-part><tp:taxon-name-part taxon-name-part-type="species" reg="spongillicola">spongillicola</tp:taxon-name-part></tp:taxon-name></italic>, the pereonite 1 is as long as the pereonite 2, the incisor of the mandible with two cusps, the apical lobe of the maxilla without seta, and the posterior margin of the pleotelson with eight robust setae. In comparison, in the new species, the pereonite 1 is 1.7 times as long as the pereonite 2, the incisor of the <!--PageBreak-->mandible with one cusp, the apical lobe of the maxilla with one seta, and the posterior margin of the pleotelson with ten robust setae.</p></tp:treatment-sec><tp:treatment-sec sec-type="distribution" id="SECID0EI5AG"><title>Distribution.</title><p>Jeollanam-do and Gyeongsangbuk-do (South Korea).</p></tp:treatment-sec></tp:taxon-treatment>
